# Supplementary material for: Phytochemical Investigation of Equisetum arvense and Evaluation of Their Anti-Inflammatory Potential in TNFα/INFγ-Stimulated Keratinocytes
Source: Pharmaceuticals (Basel). 2023 Oct 16;16(10):1478. doi: 10.3390/ph16101478 (PMC10609812; doi:10.3390/ph16101478)
Supplement: Supplementary file 1 [file pharmaceuticals-16-01478-s001.zip]

Archive with 1 entries (1 files):
- pharmaceuticals-2635977-supplementary.pdf
